# Supplementary material for: The Effect of Autogenic Training in a Form of Audio Recording on Sleep Quality and Physiological Stress Reactions of University Athletes—Pilot Study
Source: Int J Environ Res Public Health. 2022 Nov 30;19(23):16043. doi: 10.3390/ijerph192316043 (PMC9737934; doi:10.3390/ijerph192316043)
Supplement: Supplementary file 1 [file ijerph-19-16043-s001.zip]

Archive with 1 entries (1 files):
- ijerph-1987525-supplementary.pdf
